# Supplementary material for: Food Safety Knowledge and Attitudes: A Cross-Sectional Study among Saudi Consumers from Food Trucks Owned by Productive Families
Source: Int J Environ Res Public Health. 2022 Apr 4;19(7):4322. doi: 10.3390/ijerph19074322 (PMC8998948; doi:10.3390/ijerph19074322)
Supplement: Supplementary file 1 [file ijerph-19-04322-s001.zip]

Archive with 1 entries (1 files):
- ijerph-1635602-supplementary.pdf
